# Supplementary material for: A Systematic Review of Suggested Molecular Strata, Biomarkers and Their Tissue Sources in ALS
Source: Front Neurol. 2019 May 14;10:400. doi: 10.3389/fneur.2019.00400 (PMC6527847; doi:10.3389/fneur.2019.00400)
Supplement: Supplementary file 1 [file Table_1.xlsx]

## Sheet: Sheet1
	Table S1: Summary of 76 studies looking for cirulating biomarkers in different body fluids Data are organized per category of molecules investigated. In each category, the body fluid used are highlighted as follow: Gold = CSF, Grey= Blood cells, Light blue= Serum, Dark Blue= Plasma. The last column show the accuracy of candidates accross studies: ✓: candidate has been consistently repeated in the…
biomarker categories	Sample source	Ref	Methods	Results	Repeated systematically in other studies
Proteins	CSF: ALS patients (n=23), Control (n=31)	(203)	Surface-enhanced laser desorption/ionization-time of flight mass spectrometry (SELDI-TOF-MS) Rule-learning algorithm Immunoblot and immunohistochemistry for SELDI-TOF-MS validation	◻ Transthyretin decreased ◻ Cystatin C decreased ◻ Carboxy-terminal fragment of neuroendocrine protein 7B2 increased	✓ ✓ 0
	CSF: Proteomic discovery: ALS patients (n=36), Normal control ( n=21) Validation: ALS patients (n=13), Healthy control (n=25), Disease control (n=7)	(205)	SELDI-TOF-MS	◻ Cystatin C decreased ◻ A peptic fragment of the neurosecretory protein VGF decreased ◻ A 6.7-kDa unidentified protein species decreased	✓ Plasma 0
	CSF: ALS patients (n=100), Disease control (n=100), Healthy control (n=41)	(204)	Mass spectrometry Enzyme-linked immunoassay	◻ Cystatin C decreased ◻ Transthyretin decreased ◻ C-reactive protein (CRP) increased ◻ Cystatin C correlated with survival in patient with limb-onset disease	✓ ✓ Serum ✓
	CSF and plasma: ALS patients, healthy controls and other neurological disease controls	(173)	ELISA	◻ Cystatin C levels decreased in CSF vs control ◻ Cystatin C correlated with disease progression in CSF samples ◻ Initial cystatin C level predictive of survival in CSF samples	✓ 0 ✓
	CSF Discovery: Rapid progression ALS (n=9), Slow progression ALS ( n=9) Validation: Rapid progression ALS (n=20), Slow progression ALS ( n=20)	(234)	2D-DIGE, MALDI-TOF-MS Validation: Spots ELISA, Nephelometry	◻ Fetuin-A increased rp vs sl ◻ Transthyretin increased rp vs sl ◻ Fetuin-A and Transthyretin are promising for disease progression	0 0 0
	CSF: ALS, Control, Disease control (MND n=37 including 30 ALS, 4 LMN and 3 UMN ; Neurological disease n=24 ; control n=21)	(235)	SOD1G93A mouse models for discovery Label-free quantitative mass spectrometry, Immunoblot, Immunocytochemistry ELISA for spinal fluid samples from patients	◻ Increased Galectin 3	0
	CSF: ALS patients (n=36), Diseases control (n=15)	(176)	ELISA	◻ Neurofilament heavy chain phosphorylated pNFH upregulation ◻ pNFH correlated negatively with disease duration and positively with rate of functional decline ◻ VEGF decreased ◻ pNFH/VEGF increased and negatively correlated with disease duration and positively with progression	✓, Serum, Plasma ✓ x 0
	CSF: ALS (n=94), frontotemporal dementia (n=20), motor neuropathies (n=18) and healthy controls (n=44)	(208)	ELISA	◻ Neurofilament light chain increased in the CSF compared to frontotemporal dementia, motor neuropathies and healthy controls ◻ Higher NFL associated with UMN involvement	✓ 0
	CSF: ALS (n=190) and non-inflammatory neurological diseases (n=82)	(174)	ELISA	◻ Neurofilament light chain (NF-L) increased ◻ Neurofilament heavy chain phosphorylated (pNF-H) increased ◻ NFL and pNF-H correlated with progression	✓ ✓, Serum, Plasma ✓
	CSF: ALS patients with and without C9orf72 expansion and controls	(177)	Meso Scale Discovery immunoassay	◻ pNF-H levels were higher in ALS patients with or without c9orf72 expansion compared to healthy controls ◻ Higher pNFH associated with shorter survival	✓, Serum, Plasma ✓
	CSF: Sporadic ALS patients (n=40), other neurological disease controls (n=40)	(175)	Two-site solid-phase sandwich ELISA	◻ Phosphorylated neurofilament heavy chain (pNF-H) increased ◻ Chitotriosidase increased ◻ Cystatin C decreased ◻ pNF-H levels positively correlated with disease progression.	✓, Serum, Plasma ✓ ✓ ✓
	CSF: ALS patients and control diseases (Parkinson's Disease, Primary Lateral sclerosis) and healthy	(179)	Liquid chromatography/tandem mass spectrometry	◻ Chitotriosidase CHIT1 increased ◻ CHI3L1 increased ◻ CHI3L2 increased ◻ Chitinase including CHIT1 correlated with disease progression ◻ Chitinases associated with pNFH level ◻ CHIT1 correlated with shortened survival ◻ pNFH correlated with shortened survival	✓ 0 0 0 0 0 ✓
	CSF and serum: ALS patients (n=52), non-ALS patients (n=31)	(236)	ELISA	◻ IFN-γ increased in both CSF and serum ◻ In CSF, IFN-γ correlated with disease progression	0 0
	CSF and blood samples: ALS CSF (n=43), ALS plasma (n=43), ALS earlier study (n=20)	(178)	Sandwich ELISA	◻ High pNF-H level in serum, plasma and CSF correlate with fast decline	✓CSF
	CSF: ALS (n=14), Patients with tension-type-headache( n=10) Serum: ALS (n=30), control (n=20)	(237)	ELISA	◻ VEGF increased in CSF ◻ VEGF associated with disease duration and negatively correlated with progression	x 0
	CSF: Control (No neurological conditions n=20), ALS (n=20)	(238)	Multiplex SP-PLA panel	◻ Follistatin decreased ◻ Interleukin-1 alpha decreased ◻ Interleukin-1 beta decreased ◻ Kallikrein-5 decreased	0 0 0 0
	CSF and serum: sALS (n=108: n=75 for serum HNE, n=65 for CSF HNE) ; disease control (n=33: n=14 fALS ; n=22 healthy control); MCP1 in serum: (n=65) MCP1 in CSF: (n=30)	(210)	ELISA (MCP1 alpha), HPLC (HNE)	◻ MCP1-alpha decreased with advancing disease ◻ No variation of MCP1-alpha in CSF ◻ HNE increased in sera and CSF	0 0 0
	Peripheral blood mononuclear cells: ALS, Healthy control, Disease control	(211)	2D difference in gel electrophoresis Immunoassays	◻ TDP43 increased ◻ Cyclophilin A (CYPA) increased ◻ ERp57 increased	✓ 0 0
	Peripheral blood mononuclear cells: Discovery study: early ALS (n=16), late ALS (n=16), early and late controls (n=32) Validation study: ALS (n=85), Control (n= 83)	(212)	2D gel, Western blot and dot blot	Compare early and late ALS: Phenotypic biomarkers ◻ (Cyclophilin A) PPIA decreased in early ◻ HSP90 decreased in early ◻ GRP78 decreased in early ◻ DJ-1 decreased in early ◻ ERp57 unchanged ◻ TDP43 increased in both early and late vs control	0 0 0 0 0 ✓
	Mononuclear cells from human peripheral blood : ALSFRS-R at 4 and 12 months, ALS (n=18), healthy control (n=12)	(239)	Dot blot and western blot	◻ Neuronal apoptosis inhibitory protein (NAIP) decreased vs control ◻ Increased NAIP levels correlated with slower progression in ALS	0 0
	Red blood cells from human ALS patients (n=82) and healthy controls (n=40)	(240)	the amiNO-IV sensor-NO efflux	◻ Acetylcholinesterase (AChE) activity increased ◻ Nitric oxide (NO) efflux and concentration of intraerythrocytic nitrite decreased	0 0
	Serum: ALS (n=19), Healthy control (n=24), Disease control (n=22)	(241)	Normal phase HPLC, MALDI-TOF-MS, Flow cytometry, Immunohistochemistry, ADCC assay	◻ A2BG2 glycan It is differentially attached to immunoglobulin.	0
	Serum samples from ALS patients (n=394)	(207)		◻ Elevated level CRP predicted a rapid progression of the disease ◻ CRP increased	0 CSF
	Serum: ALS patients and healthy controls	(242)	Immunoluminometric assay kit	◻ No significant differences were observed in S100 beta levels between ALS and controls ◻ S100 beta levels decreases during disease progression	0 0
	CSF and serum: ALS patients (n=52), non-ALS patients (n=31)	(236)	ELISA	◻ IFN-γ increased in serum	0
	CSF and blood samples: ALS CSF (n=43), ALS plasma (n=43), ALS earlier study (n=20)	(178)	Sandwich ELISA	◻ pNF-H higher in patients with bulbar onset vs spinal ◻ High pNF-H level in serum, plasma and CSF correlate with fast decline	0 0
	CSF: ALS (n=14), Patients with tension-type-headache (n=10) Serum: ALS (n=30), control (n=20)	(237)	ELISA	◻ VEGF increased in serum	0
	CSF and serum: sALS (n=108: n= 75 for serum HNE, n=65 for CSF HNE) ; disease control (n=33: n=14 fALS ; n=22 healthy control); MCP1 in serum: (n=65) MCP1 in CSF: (n=30)	(210)	ELISA (MCP1 alpha) , HPLC (HNE)	◻ MCP1- alpha increased in serum ◻ MCP1-alpha decreased with advancing disease ◻ HNE increased in sera and CSF	Plasma 0 0
	CSF and plasma: ALS patients, healthy controls and other neurological disease controls	(173)	ELISA	◻ Cystatin C levels increased in plasma vs control	0
	Plasma ALS & Heathy controls	(209)	Multiplex immunoassays	◻ L-ferritin increased ◻ Transferrin decreased ◻ MCP-1 alpha increased ◻ granulocyte‐macrophage colony stimulating factor decreased	0 0 Serum 0
	Plasma from ALS human (n=44: n=25 early stage and n=19 late stage), control (n=46) and plasma from SOD1-G93A mice	(206)	ELISA	◻ TLQP peptides is downregulated in early and late stage in plasma from ALS human vs control	CSF
	Plasma: ALS (n=367), Control (n=101)	(243)	Antibody suspension bead arrays	◻ NEFM increased ◻ SLC25A20 increased ◻ RGS18 increased	0 0 0
	Plama: sALS (n=4), c9orf72 ALS patients (n=4), healthy controls (n=3)	(244)	ELISA	TDP43 variants : ◻ ALS-TDP3 increased ◻ ALS-TDP6 increased ◻ ALS-TDP7 increased ◻ ALS-TDP-17 increased ◻ AD-TDP2 increased in sALS compare to C9orf72 patients and healthy subjects	0 0 0 0 0
	CSF and blood samples: ALS CSF (n=43), ALS plasma (n=43), ALS earlier study (n=20)	(178)	sandwich ELISA	◻ pNF-H higher in patients with bulbar onset vs spinal ◻ High pNF-H level in serum, plasma and CSF correlate with fast decline	0 0
miRs	CSF, serum: sALS (n=22), Control (n=24)	(245)	Study of 9 TDP43 binding miRNAs: qPCR	◻ miR-143-5p increased ◻ miR-574-5p increased ◻ miR-132-5p decreased ◻ miR-132-3p decreased ◻ miR-143-3p decreased	0 0 0 0 0
	CSF: ALS (n=24), Control (n=24)	(246)	qRT-PCR	◻ miR-181a-5p increased ◻ miR-21-5p decreased ◻ miR-15b-5p decreased	0 0 0
	CSF: sALS (n=32), Control (n=10), Disease control (n=6)	(247)	Small RNA sequencing (Illumina TruSeq SBS Kit (v3)) qPCR validation Bioinformatics (Oasis 2.0 and Genboree)	◻ miR-124-3p increased ◻ miR-126-5p increased ◻ miR-127-3p increased ◻ miR-142-5p decreased ◻ miR-23b-3p increased ◻ miR-27b-3p increased ◻ miR-378a-3p decreased ◻ miR-9-5p increased ◻ miR-99b-5p increased ◻ miR-let-7f-5p decreased ◻ miR-150-5p decreased	0 0 0 0 0 0 0 0 0 0 0
	Blood leukocytes Discovery study: sALS (n=8), Control (n= 12) miR-338-3p validation: sALS (n=14), Control (n=14)	(184)	TaqMan Real-time PCR	◻ miR-451 decreased ◻ miR-1275 decreased ◻ miR-328-5p decreased ◻ miR-638 decreased ◻ miR-149 decreased ◻ miR-665 decreased ◻ miR-338-3p increased	✓ 0 0 x 0 0 ✓
	Blood leukocytes, CSF, serum, spinal cord sALS vs control	(214)	In situ hybridisation	◻ miR-338-3p increased	✓
	Peripheral monocytes (CD14+CD16–) in ALS patients (n=8) vs healthy control (n=8)	(248)	NanoString nCounter	◻ miR-27a increased ◻ miR-155 increased ◻ miR-223 increased ◻ miR-532-3p increased ◻ miR-142-5p increased ◻ miR-30b increased	0 0 0 0 0 0
	Peripheral blood leukocytes from Chinese cohort: sALS (n=5), Control (n=5) Validation: sALS (n=83), Parkinson’s disease (PD) ( n=24), Control (n=61)	(213)	Microarray Real-time PCR	◻ miR-193b decreased ◻ miR-451 decreased ◻ miR-3935 decreased ◻ miR-183 decreased ALS vs HC and PD	0 ✓ 0 0
	Leukocytes of Slovenian cohort: sALS (n=84), Control (n=27)	(215)	Study of 10 miRNAs: qPCR	◻ miR-124a increased ◻ miR-206 increased ◻ miR-9 increased ◻ miR- let-7b increased ◻ miR-638 increased ◻ miR 132 increased ◻ miR 451a increased ◻ miR 663a increased ◻ miR 338 increased	0 Serum, Plasma 0 0 x 0 0 0 0
	Serum (all Caucasian) Discovery: fALS( n=9), Control (n=10) Validation: fALS (n=13), Control (n=13) Validation of 4 miRNAs: sALS( n=14), Control (n=14) (fALS samples consist of different mutations such as SOD1, FUS and C9orf72)	(249)	Microarray (Affymetrix miRNA 3.0) Hierarchical cluster analysis and heatmaps (Genesis) qRT-PCR	◻ miR-4745-5p decreased ALS vs cont ◻ miR-3665 decreased ALS vs cont ◻ miR-1915-3p decreased fALS vs cont ◻ miR-4530 decreased ALS vs cont	0 0 0 0
	Serum: sALS (n=18), Control (n=16)	(250)	Microarray (Affymetrix GeneChip miRNA 3.0) Hierarchical cluster analysis and heatmaps (Genesis) qRT-PCR	◻ miR-1234-3p decreased ◻ miR-1825 decreased	0 0
	Serum: Discovery: sALS (n=27), Control (n=25), Disease control (n=36) Validation: sALS (n=23), Control (n=22) Longitudinal study: sALS (n=22) were recruited from the validation study cohort.	(216)	miRNA expression profiling (human miRNA TaqMan Low Density Arrays) qPCR validation (Qiagen) Bioinformatics (Qlucore Omics Explorer program)	◻ miR-206 increased ◻ miR-143-3p increased ◻ miR-374b-5p decreased ◻ miR-143-3p increases as disease progress ◻ miR-374b-5p decreases as disease progress	✓, Plasma, Leukocytes x 0 0 0
	Serum: ALS (n=10 spinal, n=4 bulbar), controls	(217)	RT-qPCR	◻ miR-206 increased ◻ miR-133 a/b increased ◻ miR-27a decreased	✓, Plasma, Leukocytes ✓ 0
	Serum: ALS, Control, Disease control	(218)	Locked Nucleic Acid (LNA)-SYBR-green based RT PCR	◻ miR-192-5p increased ◻ miR-192-3p increased ◻ miR-1 increased ◻ miR-133a-3p increased ◻ miR-133b increased ◻ miR-144-5p increased ◻ miR-19a-3p increased ◻ miR-320c decreased ◻ miR-320a decreased ◻ miR-let-7d-3p decreased ◻ miR-425-5p decreased ◻ miR-320b decreased ◻ miR-139-5p decreased	0 0 0 0 ✓ 0 0 0 0 0 0 0 0
	Serum: sALS (n=20), Control (n=20)	(251)	Next generation sequencing	◻ miR-142-3p increased ◻ miR-1249-3p decreased	0 0
	Discovery: Skeletal muscle and plasma of SOD1G93A mouse models Validation: Serum ALS (n=12), Control (n= 2)	(202)	miRNA microarrays qPCR	◻ miR-206 increased ◻ miR-106b increased	✓, Plasma, Leukocytes 0
	CSF, serum: sALS (n=22), Control (n=24)	(245)	Study of 9 TDP43 binding miRNAs: qPCR	◻ miR-132-5p decreased ◻ miR-132-3p decreased ◻ miR-143-5p deceased ◻ miR143-3p decreased ◻ miR-let 7b decreased	0 0 0 x 0
	Plasma Discovery: sALS (n=16,) Control (n=10) Validation: sALS (n=48), Control (n=47,) Disease control (n=30)	(252)	Discovery: Microarray Validation: qRT-PCR	◻ miR-4649-5p increased ◻ miR-4299 decreased	0 0
	Skeletal muscle and plasma: ALS (n=39), Control (n=39)	(199)	Array Validation: qPCR in muscle samples	◻ miR-424 increased ◻ miR-206 increased ◻ miR-424 correlated with disease progression ◻ miR-206 correlated with disease progression	0 Serum,Leukocytes 0 0
mRNA	Whole blood Discovery: ALS (n=30), Control (n=30) Replication 1: ALS (n=30), Control (n=30) Replication 2: ALS (n=63), Control (n=63) (Total: ALS n=123, control n=123)	(253)	WGCNA Ingenuity Pathway Analysis	Significant difference in gene expression was found between ALS and control.
	Peripheral blood lymphocytes (PBL): ALS, Control	(254)	Microarray analysis on CHMP2B mutants (Agilent Human Whole Genome 4 × 44k Arrays)	Gene expression alteration consistent to that in cortex and spinal cord. PBL could be a useful sample source.
	Peripheral blood monocytes: ALS (n=43), Control (n=22)	(255)	Deep RNA sequencing, qRT-PCR validation	233 genes differentially expressed. Validated: ◻ IL1B ◻ IL8 ◻ FOSB ◻ CXCL1 ◻ CXCL2
	Human mesenchymal stem cells (hMSC) derived from the bone marrow of ALS patients (n=6), non-ALS patients (n=6) Human peripheral blood leukocytes from ALS patients (n=17) and control (n=19)	(256)	qRT-PCR	◻ CyFIP2 and RbBP9 expression levels downregulated in mesenchymal stem cells and up-regulated in peripheral blood leukocytes vs control	0
	Human mesenchymal stem cells (hMSC) derived from the bone marrow of sALS patients (n=10) non-ALS (n=7)	(257)	qRT- PCR	◻ TDP43 mRNA level down-regulated in sALS ◻ SLP1 secretory leukocyte protease inhibitor upregulated in mesenchymal stem cells.	0 0
Metabolites	CSF: ALS (n=55), Control (n=44)	(219)	Proton NMR of 17 metabolites Discriminant analysis for classification	◻ Acetate decreased ◻ Pyruvate increased ◻ Ascorbate increased	0 Plasma ✓
	CSF Set I: ALS (n=39), Control Set II: ALS (n=39), Control	(258)	GC-TOF-MS quantification of 120 metabolites, Multivariate analysis	sALS: heterogeneous metabolite signature in the CSF, some patients being almost identical to controls. ◻ Glutamate decreased ◻ Glutamine decreased fALS: less heterogeneous than SALS: ◻ Glutamate decreased ◻ Glutamine decreased	x Serum, Plasma x Serum, plasma
	CSF: Set 1: sALS (n=30); fALS (n=9) Set 2: sALS (n=25), fALS( n=14)	(222)	GC-TOF-MS platform, Multivariate data analysis	Unique metabolomic signature observed in SOD1D90A mutation carriers vs sALS and fALS with other mutation: ◻ Arginine decreased ◻ Lysine decreased ◻ Ornithine decreased ◻ Serine decreased ◻ Threonine decreased ◻ Pyroglutamic acid decreased ◻ citric acid decreased ◻ fructose decreased ◻ glutamine decreased ◻ glyceric acid decreased	0 0 0 0 0 0 0 0 0 0
	CSF: ALS (n=18), other neuological diseases (n=18), patients with hepatic encephalopathy (n=10)	(225)	ion-exchange chromatography, liquid chromtography HPLC	◻ N-acetyl-aspartyl glutamate increased ◻ N-acetyl-aspartate increased ◻ Glutamate increased ◻ Aspartate increased ◻ Serine slightly increased ◻ Threonine slightly increased ◻ Lysine slightly increased	0 0 x Plasma Plasma 0 0
	CSF and serum: sALS (n=108: n=75 for serum, n=65 for CSF) ; disease control (n=33: n=14 fALS ; n=22 healthy control)	(210)	HPLC	◻ HNE increased in serum and CSF from sALS	0
	CSF: ALS patients (n= 40 baselines, n=20 >6months, n=14 > 12 months, n=11 >18 months, n=6 >24), healthy control (n=14)	(227)	NMR spectrometry, multivariate data analysis	Change compared to control : ◻ Lactate increased ◻ Glucose increased ◻ citric acid increased ◻ ethanol increased	0 ✓ 0 0
	CSF and plasma: ALS (n=22), Parkinson’s disease (n=22), and matched controls with other neurological conditions (n=28)	(228)	chromatography (GC) and liquid chromatography (LC)-mass spectrometry (MS)	◻ Creatine increased ◻ Creatinine decreased ◻ Glucose increased ◻ α-hydroxybutyrate increased	Plasma Plasma ✓ Plasma
	CSF and serum: For serum ALS (n=35), PLS (n=6), control (n=24) ; For CSF: ALS(n=20), control (n=15)	(190)	LC/MS and LC/MSn analysis	◻ Cholesterol increased in CSF	Plasma
	CSF/plasma and red blood cells: For RBC and plasma fALS (n=3), sALS (n=25), Healthy (n=16); For CSF: fALS (n=1), sALS (n=6), control (n=14).	(221)	Electron spin resonance spectrometry, enzyme-linked immunosorbent assay system	◻ Ascorbate free radical increased in sALS ◻ 8-OHdG increased in sALS ◻ Cuivre increased in sALS ◻ SOD activity decreased in sALS	✓ 0 0 0
	ALS (n=377), neurological patients (n=88), normal control (n=18)	(259)	HPLC with coulometric detection	Glutamate increased for 40.8% of ALS patient Glutamate increased correlated with spinal onset, more impaired limb function and higher muscle deterioration	x 0
	CSF and plasma : For CSF ALS (n=69), controls (n=55) ; For plasma ALS (n=65), control (n=67)	(230)	HPLC	In CSF : Homocysteine increased	Serum, Plasma
	Platelet and plasma: ALS patients (n=85), Healthy subjects (n=29)	(260)	HPLC with coulometric detection	◻ Platelet serotonin levels decreased ◻ Platelet serotonin levels no correlated with disease duration ◻ Platelet serotonin levels positively correlated with survival	0 0 0
	Serum: ALS (n=112), matched healthy control( n=51)	(261)	N-Acetyl Aspartate assay: LC-MS (multivariate logistic regression analysis)	◻ N-Acetyl Aspartate increased ◻ NAA level in serum correlated with progression	x 0
	Serum: ALS patients and matched controls (n=86/group)	(262)	Enzymatic method	◻ Uric acid levels decreased ◻ Decreased uric acid levels correlated to the rate of disease progression (ALSFRS-R decline)	0 0
	Serum: ALS patients (n=488)	(263)		◻ High level of cholesterol correlated with a better survival	x
	Serum: ALS patients (n=82)	(264)		◻ High level of cholesterol not correlated with a better survival	x
	Serum: ALS (n=30), neurological disease control (n=10), Healthy (n=25)	(223)	H NMR spectroscopy	Change compared to healthy controls: ◻ Glutamate increased ◻ beta-hydroxybuyrate increased ◻ acetate increased ◻ acetone increased ◻ formate increased ◻ glutamine decreased ◻ histidine decreased ◻ NAA decreased ◻ Glutamate level correlated with the duration of the disease ◻ Histidine inversely correlated with the duration of the disease	Plasma 0 0 0 0 CSF, Plasma 0 x 0 0
	ALS (n=27), Parkinson (n=41), progressive supranuclear palsy (n=22), control (n=30)	(231)	Automated ligand-binding assays	◻ Homocysteine increased vs Control	Plasma, CSF
	CSF and plasma: ALS (n=22), Parkinson’s disease (n=22), and matched controls with other neurological conditions (n=28)	(228)	chromatography (GC) and liquid chromatography (LC)-mass spectrometry (MS)	◻ α-hydroxybutyrate increased in plasma	✓
	CSF/plasma and red blood cells: For RBC and plasma fALS (n=3), sALS (n=25), Healthy (n=16); For CSF: fALS (n=1), sALS (n=6), control (n=14).	(221)	Electron spin resonance spectrometry, enzyme-linked immunosorbent assay system	◻ Hydroxyl radical increased in fALS and sALS	0
	CSF and plasma : For CSF ALS (n=69), controls (n=55) ; For plasma ALS (n=65), control (n=67)	(230)	HPLC	◻ Homocysteine increased	✓
	Plasma: ALS (n=369), Healthy subjects (n=286)	(229)		◻ Total cholesterol or LDL increased ◻ Elevated LDL/HDL ratio significantly increased survival by more than 12 months	✓, CSF 0
	Plasma: Study 1: MND (n=28 : sALS n=23, LMN n=5), Healthy (n=30) study 2: ALS (n=17), UMN (n=2),	(265)	HPLC with coulometric array detection + LC-MS: LCQ classic ion trap or Micromass Q-Tof mass spectrometer GC-MS: Thermo PolarisQ gas chromatograph coupled with an ion-trap mass spectrometer	◻ General metabolite downregulation ◻ 12 significant elevations by Riluzole treatment.
	Plasma: ALS (n=62,) Control (n=88)	(232)	HPLC with fluorescence detection	◻ Homocysteine (Hcy) increased ◻ Higher Hcy level correlated with shorter interval onset diagnosis	✓, CSF, Serum 0
	Plasma: ALS patients (n=10), healthy controls (n=10)	(226)	Automated ion-exchange chromatography	◻ Aspartate increased ◻ Glutamate increased ◻ Glycine increased	CSF ✓, Serum 0
	Plasma ALS and healthy subjects (n=24/group)	(266)	NMR spectrometry, Mass spectrometry	23 significant alterations, among them (no changes direction given): ◻ Arginine ◻ Proline ◻ Tryptophan ◻ Branched amino acid ◻ Arginine associated with disease progression ◻ Proline associated with disease progression
	Plasma from ALS (n=62 & 99) and healthy subject (n= 69 & 48)	(220)	Global metabolic profiling = GC/MS and UHLC/MS/MS2	23 significant alterations (12 upregulation, 11 downregulation) among them: ◻ Mannose increased ◻ Pyruvate increased ◻ Alpha ketoglutarate increased ◻ 2-hydroxybutyrate increased ◻ Stearoyl sphingomyelin increased ◻ 1-palmitoleoylglycerophosphocholine increased ◻ Creatine increased ◻ Creatinine decreased	0 CSF 0 ✓, CSF 0 0 ✓, CSF ✓, CSF
	Plasma: ALS (n=172), healthy subject (n=50), neurological disease mimics(n=73)	(224)	Metabolomic analysis (GC/MS) and (UHPLC/MS/MS2)	32 significant alterations between ALS and neurological disease mimics, among them : ◻ Phosphate increased ◻ Cortisone increased ◻ Creatine increased ◻ Palmitoyl sphingomyelin increased ◻ Serine increased ◻ cysteine decreased ◻ 2-hydroxybutyrate (AHB) increased ◻ Cholesterol increased ◻ Creatinine decreased ◻ Glutamine decreased ◻ Low creatinine level correlates with low ALSFRS	0 0 ✓, CSF 0 CSF x ✓, CSF ✓, CSF ✓, CSF CSF, Serum 0
	Plasma: ALS (n=39) and healthy subject (n=20)	(233)	CE-MS/MS methods	◻ Glutamic acid increased ◻ Cysteine increased	✓, Serum x
