# Supplementary material for: A Systematic Review of Suggested Molecular Strata, Biomarkers and Their Tissue Sources in ALS
Source: Front Neurol. 2019 May 14;10:400. doi: 10.3389/fneur.2019.00400 (PMC6527847; doi:10.3389/fneur.2019.00400)
Supplement: Supplementary file 2 [file Table_2.xlsx]

## Sheet: Sheet1
	Table S2: Summary of 42 studies looking for an ALS signature in different tissues. Data are organized per category of molecule investigated. In each category, the tissues investigated are highlighted as follows: Dark blue= skeletal muscle; Light blue= fibroblast; Gold = Central nervous system. Columns 6 shows the accuracy of candidates accross studies: ✓: candidate has been consistently repeated …
biomarker categories	Sample source	Ref	Methods	Results	Repeated systematically in other studies	Aggreements with body fluid studies	Inflammatory response	Autophagy/ protein degradation	Cell death	Excitotoxicity	Cytoskeleton axonal transport	Axone guidance/growth	Neurotrophic/neuroprotective factors	Atrophy	Cell growth	Cytoskeleton/sarcomere	RNA prcessing	Lipid Metabolism	Metabolism (glycogen, glucose)	Oxidative stress	Mitochondria
proteins	Skeletal muscle: For WB anti-MyBP-H :sALS (n = 17), motor neuropathies (MN, n = 9), myopathies (M, n = 6) and healthy controls (CN, n = 11) For 2DE ALS (n=14), MN(n=9), CN (n=10) For WB ROCK2, LIMK1 and cofilin2 sALS N=14 and CN n=9	(267)	two-dimensional electrophoresis (2DE), mass spectrometry (MS), SDS-PAGE and Western blot	◻ Myosin binding protein H (MyBP-H) increased vs MN and control ◻ ROCK2 increased vs control ◻ LIMK1 increased vs control ◻ Cofilin2 increased vs control	0 0 0 0	0 0 0 0										✓
	Skeletal muscle: ALS (n=16), SMA (n=17), Control (n=36)	(268)	Assessment of 134 proteins by protein pathway array analysis	◻ 17 proteins differentially expressed ALS vs control ◻ 9 proteins differentially expressed ALS vs SMA Potential biomarkers: ◻ Akt ◻ Factor XIIIB ◻ Low level of Akt and Factor XIIIB correlate with unfavorable prognostic	0 0 0	0 0 0									✓
	Skeletal muscle: ALS (n=12), Healthy control (n=10), Negative control (n=3: 1 Postpolio syndrome & 2 CMT)	(269)	Global proteomics: Shotgun proteomics NanoLC-MS/MS, Quantitative dimethyl labelling	◻ KBTBA increased ◻ MYL3 decreased ◻ GDE decreaed ◻ TERA increased	0 0 0 0	0 0 0 0									✓	✓			✓
	Fibroblasts from ALS patients and healthy controls	(270)	Liquid chromatography/tandem mass spectrometry and western blot	◻ ApoB48 decreased ◻ Hsp20 decreased ns ◻ Fibulin-1 increased ns	0 0 0	0 0 0	✓								✓
	Skin biopsies: 6 sALS, 6 fALS-linked (C9orf72) and 6 control	(271)	Cell extraction and Immunofluorescence	◻ Cytoplasmic accumulation of TDP43	0	BMC											✓
	Brain tissue: motor cortex, ALS (n=5), Control (n=5)	(244)	ELISA	TDP43 variants detected in all ALS samples: ◻ ALS- TDP6, ◻ ALS- TDP10, ◻ALS-TDP14	0 0 0	Plasma 0 0
	Spinal cords from patients without neurological disease and from ALS patients were obtained at autopsy	(272)	Quantitative immunohistochemical analysis	◻ pNF-H increased ◻ NF-M decreased ◻ NF-L increased	0 0 0	CSF, Serum, Plasma X up in Plasma CSF					✓
miRNA	Skeletal muscle: ALS (n=19), Myopathies (n=10), other neurogenic disease (n=6), healthy (n=9) Different muscles: Tibialis anterior, Biceps, Vastus Lateralis, Deltoid	(201)	qRT-PCR	Compare to control values: ◻ miR206-3p not significantly increased (tendency) ◻ miR1 decreased ◻ miR99a-5p decreased ◻ miR10b-5p decreased ◻ miR100-5p decreased ◻ miR133a-3p decreased ◻ miR133b-3p decreased Results are not ALS specific	✓ 0 0 0 0 0 0	Leukocytes, Serum, Plasma X up in serum 0 0 0 X up in Serum 0			✓			✓			✓						✓
	Skeletal muscle and plasma: ALS n=39, Control n=39 Fom muscle ALS (n=5), control (n=5)	(199)	Array Validation: qPCR in muscle samples	◻ miR-424 increased ◻ miR-206 increased ◻ miR-214 increased	0 ✓ 0	Plasma Leukocytes, Serum, Plasma 0								✓	✓	✓
	Skeletal muscle: ALS (n=14), Control (n=10), Disease control (n=10)	(200)	qRT-PCR	Increased compare to healthy control: ◻ miR-23a (also significantly higher than disease control) ◻ miR-29b ◻ miR-206 ◻ miR-455 ◻ miR-31 (also significantly upregulated in disease control)	0 0 ✓ 0 0	0 0 Leukocytes, Serum, Plasma 0 0								✓	✓	✓					✓
	Muscle biopsies: ALS (n=12), Control (n=11)	(273)	Next generation sequencing	◻ Identification of snoRNA, mtRNAs, miRNA Involved in muscle wasting, muscle contraction and development Note: miR206 not observed	0			✓				✓		✓		✓	✓	✓
	Spinal cord: sALS (n=5), Control (n=3)	(274)	qRT-PCR TaqMan Low Density Human arrays	◻ miRNAs were broadly downregulated in sALS sALS exclusive: ◻ miR558 ◻ miR-16-2 ◻ miR-146a ◻ miR-508-5p control exclusive: ◻ miR-520e ◻ miR-524-5p ◻ miR-606 ◻ miR-612 ◻ miR-624 ◻ miR-647 ◻miR 548a-5p Upregulated in sALS: ◻ miR-373 ◻ miR-506 ◻ miR-518a-5p ◻ miR-518e ◻ miR-551a ◻ miR-890 Regulates NFL mRNA: ◻ miR-146a ◻ miR-524-5p ◻ miR-582-3p	✓ 0 0 ✓ 0 0 0 0 0 0 0 0 0 0 0 0 0 0 ✓ 0 0	0 0 0 0 0 0 0 0 0 0 0 0 0 0 0 0 0 0 0 0			✓		✓				✓		✓	✓
	Spinal cord Discovery: SOD1 mutant rodent models Validation: Post-mortem spinal cord ALS (n=16), Control (n=12)	(275)	miRNA microarray	6 validated upregulations in human: ◻ miR-24-2 ◻ miR-142-3p ◻ miR-142-5p ◻ miR-146a ◻ miR-146b ◻ miR-155 (potential drug target)	0 0 0 ✓ 0 0	0 Serum Blood cells 0 0 Monocytes	✓
	Ventral lumbar spinal cord: sALS (n=3), Control (n=3)	(276)	qRT-PCR	◻ miR-b1336 downregulation ◻ miR-b2403 downregulation ◻ They might target NEFL mRNA: Possible treatment targets	0 0 0	0 0 0					✓
	Post-mortem spinal cord lumbar motor neurons: sALS, fALS, Control	(277)	qRT-PCR	◻ miRs are downregulated in all ALS ◻ miR biogenesis downregulated ◻ Similar global downregulation observed in sALS and fALS.	✓ 0 0
	Blood leukocytes, CSF, serum, spinal cord sALS	(214)	Focused study on miR-338-3p: In situ hybridization	◻ miR-338-3p increased ◻ miR-338-3p localized in the grey matter of the spinal cord	0 0	Leukocyte														✓	✓
mRNA	Human muscle biopsies (study follow up on SOD1 mice): ALS (n=27), disease control (myopathy and neuromyopathy) (control n=13, Myopathy n=11, neuropathy n=9).	(278)	Nextgeneration sequencing and qRT-PCR	◻ Smad 8 increased ◻ Smad1 increased ◻ Smad 5 increased	✓ ✓ ✓	0 0 0								✓	✓
	Human Skeletal muscle biopsie: ALS (n=3), Multifocal motor neuropathy (MMN, n=3), Control (n=3) Verification: ALS (n=4)	(279)	Affymetrix GeneChip Exon 1.0 ST array RT-PCR	◻ 50 genes overexpressed in ALS but not in MMN (among them LRRK2, follistatin FST, COL19A1, CERKL, sestrin-3, CXorf64) Underexpressed genes only in ALS: ◻ actinin α3, ◻ fructose-1,6-bisphosphatase-2 ◻ homeobox C10	N/A 0 0 0	0 0 0									✓	✓			✓
	Skeletal muscle sALS (n=7), Control (n=7)	(280)	Affymetrix GeneChip array	96 alterations. 80 upregulated. ◻ PRKR1A ◻ FOXO1 ◻ TRIM32 ◻ ACTN3	0 0 0 0	0 0 0 0								✓		✓					✓
	Skeletal muscle Discovery: SOD1G93A mouse models Validation: ALS (n=27), Healthy control (n=13), Disease control (n=20)	(281)	qRT-PCR	◻ TGF- β1, 2 & 3 mRNA increased Results resonance with Smad 1, 5 & 8 levels (219). Potential biomarkers for disease progression.	0	0								✓	✓
	Skeletal muscles (deltoid): post-mortem and biopsy samples from diagnosed ALS patients (n=4) and control patients (n=3)	(282)	unbiased subtractive suppressive hybridization screen, RT-qPCR	◻ Nogo-A increased ◻ Nogo-C decreased	0 0	0 0						✓
	Post-mortem lumbar spinal cord: ALS (n=4), Control (n=4) Verification: ALS (n=4), Control (n=4)	(283)	High-density gene discovery arrays (gridded cDNA membrane arrays containing 18,400 genes)	Increased expression of: ◻ Thioredoxin ◻ Granulin ◻ GFAP ◻ Interleukin 1 receptor accessory protein ◻ Cholesterol 25 Hydoxylase ◻ Cystatin B ◻ Ubiquitous TPR motif ◻ H-REV107-like protein ◻ Retinol binding protein I ◻ RNAse A family 1 ◻ Lysyloxidase ◻ FMO1/FMO4 gene	0 0 0 0 0 0 0 0 0 0 0 0	0 0 0 0 CSF, Plasma 0 0 0 0 0 0 0	✓	✓			✓				✓		✓	✓			✓
	Postmortem Spinal motor neuron versus spinal ventral horn sALS (n=14), Control (n=13)	(284)	Laser capture degenerating spinal motor neurons, BD Atlas glass microarrays (4845 genes) qPCR, in situ hibridization	◻ Gene involved in cytoskeleton/axonal transport downregulated ◻ Gene involved in cell death pathway were upregulated (death receptor5, cylcins A1 and C, caspases 1, 3, 9) ◻ Cell death inhibitors were up regulated ◻ NF-kappaB upregulated ◻ Neuroprotective neurotrophic factors were up-regulated (CTNF, HGF)	✓ 0 0 0 0	0			✓		✓		✓
	Postmortem Lumber spinal cord: sALS (n=8), Control (n=8)	(285)	Custom cDNA microarray Real-time RT-PCR	Altered expression of: ◻ TAFII30 increased ◻ MRP8 decreased ◻ MT-3 decreased ◻ UBL5 decreased ◻ Dorfin increased ◻ Neugrin increased ◻ genes associated with the ubiquitin–proteasome system, oxidative toxicity, transcription, neuronal differentiation and inflammation	0 0 0 0 0 0 ✓	0 0 0 0 0 0	✓	✓				✓									✓
	Post-mortem spinal cord gray matter: ALS (n=7), Control (n=4)	(286)	High-density oligonucleotide microarray (Affymetrix FL arrays) Fish discriminant analysis (FDA) Leave-one-out cross-validation (LOOCV)	93 gene expression alterations identified genes involved in: ◻ mitochondrial function, ◻ oxidative stress, ◻ excitotoxicity, ◻ apoptosis, ◻ cytoskeletal architecture, ◻ RNA transcription and translation, ◻ proteasomal function, ◻ growth and signaling.	✓ ✓ ✓ ✓ ✓ ✓ ✓ ✓			✓	✓	✓	✓				✓		✓			✓	✓
	Post-mortem motor cortex and sensory cortex: ALS (n=5), Control (n=3) Validation: ALS (n=4), Control (n=4)	(287)	Affymetrix U133A Gene Chips Validation: Quantitative real-time PCR	10 upregulated, 6 of which were associated with cell surface activity. 265 downregulated Up-regulated: ◻ Six of the up-regulated genes were associated with cell surface activity and two were glutamate receptors; the latter is potentially consistent with the idea of excitotoxicity contributing to neurodegeneration in ALS Downregulated: ◻ antioxidant systems, ◻ inflammation, ◻ regulation of motor n…	0 0 0 0 0 0 0		✓	✓	✓	✓	✓							✓		✓
	Motor cortex: sALS (n=11), Control (n=9)	(288)	Whole-genome expression profiling (Agilent slide array)	17 upregulated, 40 downregulated Pathways affected: ◻ defense responses ◻ cytoskeletal, ◻ mitochondrial (genes are uniformly down-regulated) ◻ proteasomal dysfunction, ◻ reduced neuronal maintenance and vesicle trafficking ◻ impaired ion homeostasis and glycolysis	✓ ✓ ✓ ✓ ✓ 0		✓	✓			✓								✓		✓
	Post-mortem spinal cord: sALS (n=4), Control (n=4)	(289)	Clontech membrane arrays, qRT-PCR	60 alterations. Upregulated: ◻ Cathepsin B ◻ Cathepsin D ◻ Apo E ◻ EGFR ◻ Ferritin ◻ LYST	0 0 0 0 0 0	0 0 0 0 Plasma 0		✓							✓
	Post-mortem spinal cord motor neurons: ALS (n=3), Control (n=7)	(290)	Affymetrix Human Genome U133 Plus 2.0 GeneChips qRT-PCR validation	890 genes dowregulated involved in biological processes such as metabolism, transcription and transport. 556 genes upreguated involved in biological processes such as transcription and signaling.	✓						✓
	Motor nerve: ALS (n=8), Disease control (motor neuropathy, n=7)	(291)	Integrated transcriptomics (Array Illumina HumanHT-12 v4 BeadChips and validation by qRT-PCR)	529 upregulations, 286 downregulations Upregulation of genes involved in RNA processing and protein metabolism Down-regulation in ALS of genes related to the glutamate metabolism. A network analysis highlighted HDAC2, belonging to the histone deacetylase family, as the most interacting node.	✓ 0 0					✓					✓
	Postmortem spinal cord tissue sALS (n=8), fALS (n=4 : n=1 mutation SOD1 gene, n=3 unknown mutations), no neurological disease (n=6)	(292)	Double PCR Amount of mtDNA measured by Southern Blot	mtDNA amount lower in ALS mtDNA point mutations increased in spinal cord of ALS	0 0	0 0														✓	✓
metabolites	Motor cortex (non-invasive observation): MND/ALS (n=7), Healthy control (n=7)	(293)	In vivo proton MRS	◻ Ratio NAA to Cr/PCr decreased ◻ Ratio NAA to Cho decreased ◻ Ratio Cr/PCr to Cho unchanged ◻ N-Acetyl-Aspartate reduction indicates neural loss. N-Acetyl-Aspartate was suggested to be a candidate biomarker for disease progression	✓ ✓ ✓ ✓	◻ Cr increased CSF, plasma ◻ NAA increased CSF			✓
	Motor cortex & cerebellum (non-invasive observation): ALS (n=7), Suspected ALS (n=3), Control (n=8)	(294)	Proton MRS	Primary motor cortex : slight decrease of NAA in MND with upper and lower MN signs (Cho and Cr/PCr unchanged)	✓	X increased in CSF			✓
	Brainstem (pons and upper medulla) (non-invasive observation): ALS (n=12), Control (n=17)	(295)	In vivo proton MRS	In this study NA= NAA+NAAG and Cr for Cr/Pcr NA/Cr reduced Low Na/Cr associated with severe spasticity or prominent bulbar weakness	✓ 0	◻ Cr increased CSF, plasma ◻ NAA increased CSF			✓
	Non-invasive observation: Thalamus Posterior cortex Cerebellum	(296)	In vivo proton MRS	No significant changes
	Cervical spinal cord (non-invasive observation): ALS (n=14), Control (n=16)	(297)	MRS	◻ NAA/Cr ratio reduced ◻ NAA/Myo ratio reduced ◻ Reduction of NAA/Cho ratio correlated with FVC ◻ Reduction of NAA/Myo ratio correlated with FVC These changes can be presymptomatic for SOD1 mutation carriers	✓ ✓ 0 ✓	◻ Cr increased CSF, plasma ◻ NAA increased CSF 0 0			✓
	Cervical spinal cord (non-invasive observation): ALS (n=19), Healthy control (n=20)	(298)	Proton MRS Clinico-electromyographic profile	◻ NAA/Cr decreased ◻ NAA/m-Ins decreased ◻ m-Ins/Cr increased ◻ NAA/Cr and NAA/m-Ins correlated with ALSFRS and FVC ◻ NAA/Cr ans NAA/m-Ins inversely associated with decline rates	✓ ✓ ✓ ✓ ✓	◻ Cr increased CSF, plasma ◻ NAA increased CSF			✓
	C9ORF72ALS (n=15), ALS-FTD (n=12), sALS (n=30), Neurologically normal control (n=40)	(299)	FDG-PET	Metabolic signature observed in C9orf72 mutation carriers.	0	0												✓	✓
	Motor cortex and pons: Motor cortex : ALS (n=19), Healthy control (n=17) Pons : ALS (n=15), control (n=15)	(300)	Single-voxel proton-MRS	In this study tNAA= NAA+NAAG In motor cortex : ◻ mIns increased ◻ mIns/tCr increased ◻ NAA/mIns decreased ◻ tNAA/mIns decreased in pons : ◻ NAAG decreased ◻ tNAA/mIns decreased Lower total NAA level in motor cortex associated definite ALS vs possible and controls in motor cortex tNAA/tCr and tNAA/mIns correlated with ALSFRS in motor cortex	✓ ✓ ✓ ✓ 0 ✓ 0 ✓	0 0 0 0 NAAG increased in CSF 0			✓
	Left motor cortex, left subcortical white matter, pons: ALS (n=29), healthy controls (n=30)	(301)	Proton MRS	◻ GABA decreased in motor cortex ◻ NAA decreased in motor cortex, subcortical white matter and pons ◻ myo-inositol increased in motor cortex and subcortical white matter ◻ Riluzole-naive patient have higher creatine level in motor cortex and subcortical white matter VS riluzole treated and healthy ◻ Riluzole-naive patient have higher NAA in motor cortex vs riluzole treated ALS	0 ✓ ✓ 0 0	0 X increased in CSF 0 0 0			✓
	Gray matter of the motor cortex and the white matter: ALS ( n=11) : longitudinal study : 1st measurement at inclusion , 3rd months, 6 months	(302)	single-voxel proton-MRS	◻ NAA decreased over time in motor cortex of the more and less affected hemisphere ◻ NAA/Cr+Cho decreased in the less affected hemisphere from 1st measurement to 3rd month and to 6th month	0 0	X NAA increased in CSF 0			✓
	Motor cortex: ALS (n=17), healthy control (n=15)	(303)	High-field MRS	In this study NAA= NAA+NAAG ◻ NAA/ myo-inositol (Ins) decreased ◻ Ins/Cr increased ◻ NAA/Cr decreased ◻ NAA/Cho decreased ◻ Correlation NAA/Ins with ALSFRS tend to be significant	✓ ✓ ✓ ✓ ✓	0 0 NAA increased in CSF; Creatine increased in plasma, CSF			✓
